# Supplementary material for: Design and Synthesis of Bio-Inspired Polyurethane Films with High Performance
Source: Polymers (Basel). 2020 Nov 17;12(11):2727. doi: 10.3390/polym12112727 (PMC7698539; doi:10.3390/polym12112727)
Supplement: Supplementary file 1 [file polymers-12-02727-s001.zip]

Archive with 1 entries (1 files):
- polymers-984348-supplementary.docx
